# Supplementary material for: Multidimensional Profiling of Chinese Sweet Tea (Lithocarpus litseifolius): Processing Methods Modulate Sensory Properties, Bioaccessibility and Prebiotic Potential via Gut Microbiota Regulation
Source: Foods. 2025 Dec 30;15(1):110. doi: 10.3390/foods15010110 (PMC12785535; doi:10.3390/foods15010110)
Supplement: Supplementary file 1 [file foods-15-00110-s001.zip]

Archive with 1 entries (1 files):
- foods-4007756-supplementary.pdf
